# Supplementary material for: Developing a Protocol-Based Expressive Therapies Continuum Assessment Profile (ETC-AP): Current Achievements and Future Perspectives
Source: Behav Sci (Basel). 2026 Apr 24;16(5):640. doi: 10.3390/bs16050640 (PMC13203732; doi:10.3390/bs16050640)
Supplement: Supplementary file 1 [file behavsci-16-00640-s001.zip]

Archive with 1 entries (1 files):
- behavsci-4227581-supplementary.xlsx
