# Supplementary material for: Developing a Protocol-Based Expressive Therapies Continuum Assessment Profile (ETC-AP): Current Achievements and Future Perspectives
Source: Behav Sci (Basel). 2026 Apr 24;16(5):640. doi: 10.3390/bs16050640 (PMC13203732; doi:10.3390/bs16050640)
Supplement: Supplementary file 1 [file behavsci-16-00640-s001.zip › behavsci-4227581-supplementary.xlsx]

## Sheet: Scoring_Tool_ENG
Specific ETC activation range	Criteria Count	Maximum Possible Score MS	Weighting factor W	Client’s Raw Score	POMP (%)	Weighted value S	Normalized Score (%)
Kx+	7x3	21	1		0	0	#DIV/0!
K+	6x3	18	1.16667		0	0	#DIV/0!
K/S	1x3	3	7		0	0	#DIV/0!
K-	0	0	0		#DIV/0!	#DIV/0!	#DIV/0!
Kx-	3x3	9	2.33333		0	0	#DIV/0!
Sx+	1x3	3	7		0	0	#DIV/0!
S+	1x3	3	7		0	0	#DIV/0!
K/S	1x3	3	7		0	0	#DIV/0!
S-	0	0	0		#DIV/0!	0	#DIV/0!
Sx-	1x3	3	7		0	0	#DIV/0!
Px+	5x3	15	1.4		0	0	#DIV/0!
P+	(5x3)+1	16	1.3125		0	0	#DIV/0!
P/A	4x3	12	1.75		0	0	#DIV/0!
P-	0	0	0		#DIV/0!	0	#DIV/0!
Px-	1x3	3	7		0	0	#DIV/0!
Ax+	6x3	18	1.16667		0	0	#DIV/0!
A+	5x3	15	1.4		0	0	#DIV/0!
P/A	4x3	12	1.75		0	0	#DIV/0!
A-	0	0	0		#DIV/0!	0	#DIV/0!
Ax-	2x3	6	3.5		0	0	#DIV/0!
Kox+	0	0	0		0	0	#DIV/0!
Ko+	6x3	18	1.16667		0	0	#DIV/0!
Ko/Sy	2x3	6	3.5		0	0	#DIV/0!
Ko-	1x3	3	7		0	0	#DIV/0!
Kox-	5x3	15	1.4		0	0	#DIV/0!
Syx+	2x3	6	3.5		0	0	#DIV/0!
Sy+	3x3	9	2.33333		0	0	#DIV/0!
Ko/Sy	2x3	6	3.5		0	0	#DIV/0!
Sy-	0	0	0		#DIV/0!	0	#DIV/0!
Syx-	0	0	0		#DIV/0!	0	#DIV/0!

## Sheet: Case
Specific ETC activation range	Criteria Count	Maximum Possible Score MS	Weighting factor W	Client’s Raw Score	POMP (%)	Weighted value S	Normalized Score (%)
Kx+	7x3	21	1	2	9.52381	9.52381	7.9558
K+	6x3	18	1.16667	9	50	58.3333	48.7293
K/S	1x3	3	7	0	0	0	0
K-	0
Kx-	3x3	9	2.33333	2	22.2222	51.8519	43.3149
Sx+	1x3	3	7	0	0	0	0
S+	1x3	3	7	0	0	0	0
K/S	1x3	3	7	0	0	0	0
S-	0	0		1
Sx-	1x3	3	7	0	0	0	0
Px+	5x3	15	1.4	2	13.3333	18.6667	10.4768
P+	(5x3)+1	16	1.3125	7	43.75	57.4219	32.2284
P/A	4x3	12	1.75	7	58.3333	102.083	57.2949
P-	0	0		0
Px-	1x3	3	7	0	0	0	0
Ax+	6x3	18	1.16667	4	22.2222	25.9259	10.2067
A+	5x3	15	1.4	1	6.66667	9.33333	3.67441
P/A	4x3	12	1.75	7	58.3333	102.083	40.1888
A-	0	0
Ax-	2x3	6	3.5	2	33.3333	116.667	45.9301
Kox+	0	0	0	0	0	0	0
Ko+	6x3	18	1.16667	8	44.4444	51.8519	18.1818
Ko/Sy	2x3	6	3.5	0	0	0	0
Ko-	1x3	3	7	1	33.3333	233.333	81.8182
Kox-	5x3	15	1.4	0	0	0	0
Syx+	2x3	6	3.5	0	0	0	0
Sy+	3x3	9	2.33333	4	44.4444	103.704	100
Ko/Sy	2x3	6	3.5	0	0	0	0
Sy-	0	0
Syx-	0	0

## Sheet: Scoring_Tool_LV
Dimensijas diapazons	Kritēriju skaits	Maksimālais punktu skaits	Svara faktors W	Klienta sākotnējais rādītājs	POMP	Svērtā vērtība S	Normalizētais %
Kx+	7x3	21	1		0	0	#DIV/0!
K+	6x3	18	1.16667		0	0	#DIV/0!
K/S	1x3	3	7		0	0	#DIV/0!
K-	0	0	0		#DIV/0!	#DIV/0!	#DIV/0!
Kx-	3x3	9	2.33333		0	0	#DIV/0!
Sx+	1x3	3	7		0	0	#DIV/0!
S+	1x3	3	7		0	0	#DIV/0!
K/S	1x3	3	7		0	0	#DIV/0!
S-	0	0	0		#DIV/0!	#DIV/0!	#DIV/0!
Sx-	1x3	3	7		0	0	#DIV/0!
Px+	5x3	15	1.4		0	0	#DIV/0!
P+	(5x3)+1	16	1.3125		0	0	#DIV/0!
P/A	4x3	12	1.75		0	0	#DIV/0!
P-	0	0	0		#DIV/0!	#DIV/0!	#DIV/0!
Px-	1x3	3	7		0	0	#DIV/0!
Ax+	6x3	18	1.16667		0	0	#DIV/0!
A+	5x3	15	1.4		0	0	#DIV/0!
P/A	4x3	12	1.75		0	0	#DIV/0!
A-	0	0	0		#DIV/0!	#DIV/0!	#DIV/0!
Ax-	2x3	6	3.5		0	0	#DIV/0!
Kox+	0	0	0		0	0	#DIV/0!
Ko+	6x3	18	1.16667		0	0	#DIV/0!
Ko/Si	2x3	6	3.5		0	0	#DIV/0!
Ko-	1x3	3	7		0	0	#DIV/0!
Kox-	5x3	15	1.4		0	0	#DIV/0!
Six+	2x3	6	3.5		0	0	#DIV/0!
Si+	3x3	9	2.33333		0	0	#DIV/0!
Ko/Si	2x3	6	3.5		0	0	#DIV/0!
Si-	0	0	0		#DIV/0!	#DIV/0!	#DIV/0!
Six-	0	0	0		#DIV/0!	#DIV/0!	#DIV/0!
